# Supplementary material for: Attitudes Towards Sport in Early Adolescence: A Scale Adaptation Study for Sustainable Good Health and Well-Being
Source: Healthcare (Basel). 2026 Mar 25;14(7):842. doi: 10.3390/healthcare14070842 (PMC13073176; doi:10.3390/healthcare14070842)
Supplement: Supplementary file 1 [file healthcare-14-00842-s001.zip]

Archive with 1 entries (1 files):
- healthcare-4216438-supplementary.pdf
